# Supplementary material for: Investigating the Broad Matrix-Gate Network in the Mitochondrial ADP/ATP Carrier through Molecular Dynamics Simulations
Source: Molecules. 2022 Feb 5;27(3):1071. doi: 10.3390/molecules27031071 (PMC8839422; doi:10.3390/molecules27031071)
Supplement: Supplementary file 1 [file molecules-27-01071-s001.zip]

Archive with 1 entries (1 files):
- molecules-1576510-supplementary.pdf
